# Supplementary material for: Therapeutic Potential of Adina rubella Hance Stem and Picroside III as a Differentiation Inducer in AML Cells via Mitochondrial ROS Accumulation
Source: Int J Mol Sci. 2025 Feb 5;26(3):1350. doi: 10.3390/ijms26031350 (PMC11818474; doi:10.3390/ijms26031350)
Supplement: Supplementary file 1 [file ijms-26-01350-s001.zip]

Archive with 2 entries (2 files):
- Supplementary figure.pptx
- Supplementary Table.pdf
